# Supplementary material for: Reorganization of Metabolism during Cardiomyogenesis Implies Time-Specific Signaling Pathway Regulation
Source: Int J Mol Sci. 2021 Jan 29;22(3):1330. doi: 10.3390/ijms22031330 (PMC7869011; doi:10.3390/ijms22031330)
Supplement: Supplementary file 1 [file ijms-22-01330-s001.zip]

Archive with 11 entries (10 files):
- sup-944436/
- sup-944436/ijms-944436-supplementary.pdf
- sup-944436/Summary_Supplementary Tables.xlsx
- sup-944436/Table S1_Differentially Expressed Genes (DEGs) at each cardiomyogenic transition.xlsx
- sup-944436/Table S2_Canonical Pathways obtained from IPA at each cardiomyogenic transition.xlsx
- sup-944436/Table S3_Metabolic Pathways obtained from BioCyc at each cardiomyogenic transition.xlsx
- sup-944436/Table S4_DEGs related to RXR heterodimers pathways_IPA.xlsx
- sup-944436/Table S5_DEGs related to RA metabolism and activation pathways_IPA.xlsx
- sup-944436/Table S6_DEGs related to TR_RXR activation pathway_IPA.xlsx
- sup-944436/Table S7_DEGs related to PA Metabolism.xlsx
- sup-944436/Table S8_DEGs related to Heparan Sulfate Biosynthesis_IPA.xlsx
