# Supplementary material for: Reorganization of Metabolism during Cardiomyogenesis Implies Time-Specific Signaling Pathway Regulation
Source: Int J Mol Sci. 2021 Jan 29;22(3):1330. doi: 10.3390/ijms22031330 (PMC7869011; doi:10.3390/ijms22031330)
Supplement: Supplementary file 1 [file ijms-22-01330-s001.zip › sup-944436/Summary_Supplementary Tables.xlsx]

## Sheet: Plan1
Supplementar Tables
Table S1	Differentially Expressed Genes (DEGs) at each cardiomyogenic transition
Table S2	Canonical Pathways obtained from IPA at each cardiomyogenic transition
Table S3	Metabolic Pathways obtained from BioCyc at each cardiomyogenic transition
Table S4	DEGs related to RXR heterodimers pathways
Table S5	DEGs related to RA metabolism and activation pathways
Table S6	DEGs related to TR/RXR activation pathway
Table S7	DEGs related to PA Metabolism
Table S8	DEGs related to Heparan Sulfate Biosynthesis
