# Supplementary material for: Reorganization of Metabolism during Cardiomyogenesis Implies Time-Specific Signaling Pathway Regulation
Source: Int J Mol Sci. 2021 Jan 29;22(3):1330. doi: 10.3390/ijms22031330 (PMC7869011; doi:10.3390/ijms22031330)
Supplement: Supplementary file 1 [file ijms-22-01330-s001.zip › sup-944436/Table S2_Canonical Pathways obtained from IPA at each cardiomyogenic transition.xlsx]

## Sheet: D0xD1
Canonical Pathways - IPA
D0xD1
Pathway	Ratio	p-value
Coagulation System	8/35	4.13e-06
Hepatic Fibrosis/Hepatic Stellate Cell Activation	17/182	1.38e-05
HMGB1 Signaling	13/157	0.000458
Atherosclerosis Signaling	11/123	0.000649
CXCR4 Signaling	13/164	0.000692
RhoGDI Signaling	13/177	0.0014
Colorectal Cancer Metastasis Signaling	16/246	0.00151
Thrombin Signaling	14/203	0.0017
Sumoylation Pathway	9/101	0.00202
Hepatic Fibrosis Signaling Pathway	20/361	0.00287
Ephrin B Signaling	7/72	0.00383
CCR5 Signaling in Macrophages	8/92	0.0041
Acute Phase Response Signalling	12/178	0.00424
Ephrin Receptor Signaling	12/178	0.00424
GP6 Signaling Pathway	9/116	0.00512
Tec Kinase Signaling	11/160	0.00523
Cardiac Hypertrophy Signaling	14/235	0.0063
LXR/RXR Activation	9/121	0.00672
FGF Signaling	7/84	0.00888
IL-8 Signaling	12/196	0.00894
Extrinsic Prothrombin Activation Pathway	3/16	0.00915
Crosstalk between Dendritic Cells and Natural Kiler Cells	7/89	0.012
TREM1 Signaling	6/70	0.0132
IL-1 Signaling	7/91	0.0135
Phagosome Formation	8/114	0.0143
Cardiac Hypertrophy Signaling (Enhanced)	22/476	0.0145
LPS/IL-1 Mediated Inhibition of RXR Function	12/210	0.0148
Systemic Lupus Erythematosus In B Cell Signaling Pathway	14/265	0.0168
Antiproliferative Role of Somatostatin Receptor 2	6/74	0.0169
PAK Signaling	7/96	0.0176
Germ Cell-Sertoli Cell Junction Signaling	10/166	0.0179
Toll-like Receptor Signaling	6/75	0.018
Phospholipase C Signaling	13/246	0.0207
GNRH Signaling	10/170	0.0208
SAPK/JNK Signaling	7/101	0.0226
G alpha i Signaling	8/125	0.0236
Apelin Cardiac Fibroblast Signaling Pathway	3/23	0.0251
Endocannabinoid Neuronal Synapse Pathway	8/127	0.0257
T Cell Receptor Signaling	7/104	0.0261
SPINK1 General Cancer Pathway	5/61	0.0271
Asparagine Biosynthesis I	1/1	0.0278
MIF Regulation of Innate Immunity	4/42	0.0288
IL-12 Signaling and Production in Macrophages	8/130	0.029
Glycine Betaine Degradation	2/10	0.03
Endothelin-1 Signaling	10/183	0.0324
iNOS Signaling	4/44	0.0334
Production of Nitric Oxide and Reactive Oxygen Species in Macrophages	10/185	0.0345
Apelin Liver Signaling Pathway	3/26	0.0346
GPCR-Mediated Nutrient Sensing in Enteroendocrine Cells	7/111	0.0354
Regulation of Actin-based Motility by Rho	6/88	0.036
Actin Cytoskeleton Signaling	11/213	0.0365
Signaling by Rho Family GTPases	12/241	0.0378
Axonal Guidance Signaling	20/467	0.0383
Role of JAK1 and JAK3 in Gamma-c Cytokine Signaling	5/67	0.0386
G-Protein Coupled Receptor Signaling	13/270	0.0396
Systemic Lupus Erythematosus In T Cell Signaling Pathway	11/216	0.0398
Protein Kinase A Signaling	17/384	0.0411
Regulation of the Epithelial-Mesenchymal Transition Pathway	10/191	0.0415
Role of Macrophages, Fibroblasts and Endothelial Cells in Rheumatoid Arthritis	14/300	0.0419
Gap Junction Signaling	10/194	0.0453
Role of Pattern Recognition Receptors in Recognition of Bacteria and Viruses	8/144	0.0483
G Protein Signaling Mediated by Tubby	3/30	0.0499
Noradrenaline and Adrenaline Degradation	3/30	0.0499
Glioma Invasiveness Signaling	5/73	0.05

## Sheet: D1xD4
Canonical Pathways - IPA
D1xD4
Pathway	Ratio	p-value
Axonal Guidance Signaling	83/467	3.51e-12
Hepatic Fibrosis/Hepatic Stellate Cell Activation	43/182	7.52e-11
Human Embryonic Stem Cell Pluripotency	34/132	6.32e-10
GP6 Signaling Pathway	30/116	5.73e-09
Apelin Liver Signaling Pathway	12/26	2.21e-07
Regulation of the Epithelial-Mesenchymal Transition Pathway	37/191	3.91e-07
Transcriptional Regulatory Network in Embryonic Stem Cells	17/54	5.6e-07
Role of Osteoblasts, Osteoclasts and Chondrocytes in Rheumatoid Arthritis	39/215	1.1e-06
Basal Cell Carcinoma Signaling	19/70	1.57e-06
Embryonic Stem Cell Differentiation into Cardiac Lineages	7/10	2e-06
Osteoarthritis Pathway	37/207	2.96e-06
Role of NANOG in Mammalian Embryonic Stem Cell Pluripotency	25/117	4.79e-06
Sperm Motility	37/213	5.88e-06
Coagulation System	12/35	9.66e-06
Synaptogeneis Signaling Pathway	47/307	1.24e-05
Cardiac Hypertrophy Signaling (Enhanced)	63/476	5.23e-05
PCP Pathway	15/60	5.58e-05
Intrinsic Prothrombin Activation Pathway	12/41	5.83e-05
Role of Oct4 in Mammalian Embryonic Stem Cell Pluripotency	12/45	0.000157
Factors Promoting Cardiogenesis in Vertebrates	18/90	0.000239
Role of Macrophages, Fibroblasts and Endothelial Cells in Rheumatoid Arthritis	42/300	0.000269
Agranulocyte Adhesion and Diapedesis	28/176	0.000354
Cardiomyocyte Diferentiation via BMP Receptors	7/19	0.000441
Wnt/Beta-catenin Signaling	27/170	0.000459
Hepatic Fibrosis Signaling Pathway	47/361	0.000639
Granulocyte Adhesion and Diapedesis	26/165	0.000655
RhoGDI Signaling	27/177	0.000869
Extrinsic Prothrombin Activation Pathway	6/16	0.00103
Leukocyte Extravasation Signaling	28/193	0.00154
Calcium Signaling	28/198	0.00227
Retinol Biosynthesis	9/38	0.00255
Inhibition of Matrix Metalloproteases	9/38	0.00255
Wnt/Ca+ Pathway	12/61	0.00289
HOTAIR Regulatory Pathway	23/156	0.00315
Apelin Cardiomyocyte Signaling Pathway	16/98	0.00469
Synaptic Long Term Potentiation	19/126	0.00538
Role of Wnt/GSK-3 beta Signaling in the Pathogenesis of Influenza	13/74	0.00549
G-Protein Coupled Receptor Signaling	34/270	0.00564
IL-15 Production	18/118	0.00588
Synaptic Long Term Depression	25/183	0.00592
Mouse Embryonic Stem Cell Pluripotency	16/102	0.00695
cAMP-mediated Signaling	29/225	0.00732
Bladder Cancer Signaling	15/96	0.0091
Glioblastoma Multiforme Signaling	22/162	0.0101
Ephrin Receptor Signaling	23/178	0.0152
Protein Kinase A Signaling	43/384	0.0157
FGF Signaling	13/84	0.0157
Role of IL-17A in Psoriasis	4/13	0.0162
Phospholipases	10/59	0.0178
Adipogenesis pathway	18/132	0.0179
Uracil Degradation II (Reductive)	2/3	0.0182
Thymine Degradation	2/3	0.0182
Opioid Signaling Pathway	29/244	0.0208
Endocannabinoid Neuronal Synapse Pathway	17/127	0.0247
Acetone Degradation I (to Methylglyoxal)	6/29	0.025
Notch Signaling	7/37	0.0255
GPCR-Mediated Integration of Enteroendocrine Signaling Exemplified by an L Cell	11/72	0.0273
Cardiac beta-adrenergic Signaling	18/140	0.0306
Triacylglycerol Degradation	7/39	0.0331
Heparan Sulfate Biosynthesis	10/66	0.0361
Colorectal Cancer Metastasis Signaling	28/246	0.0372
Bupropion Degradation	5/24	0.0385
TGF-beta Signaling	13/96	0.0421
Role of Tissue Factor in Cancer	15/116	0.0435
Heparan Sulfate Biosynthesis (Late Stages)	9/59	0.0438
Signaling by Rho Family GTPases	27/241	0.0473

## Sheet: D4xD9
Canonical Pathways - IPA
D4xD9
Pathway	Ratio	p-value
Calcium Signaling	59/198	5.21E-16
Hepatic Fibrosis/Hepatic Stellate Cell Activation	51/182	7.07E-13
Cellular Effects of Sildenafil (Viagra)	39/126	1.26E-11
Cardiac Hypertrophy Signaling (Enhanced)	92/476	2.41E-11
Hepatic Fibrosis Signaling Pathway	72/361	8.66E-10
Human Embryonic Stem Cell Pluripotency	37/132	9.76E-10
Axonal Guidance Signaling	83/467	1.40E-08
Factors Promoting Cardiogenesis in Vertebrates	27/90	3.66E-08
Agranulocyte Adhesion and Diapedesis	41/176	4.55E-08
Regulation of the Epithelial-Mesenchymal Transition Pathway	43/191	6.20E-08
Sperm Motility	46/213	8.24E-08
Actin Cytoskeleton Signaling	45/213	2.22E-07
Bladder Cancer Signaling	26/96	6.09E-07
GP6 Signaling Pathway	29/116	8.75E-07
Synaptogenesis Signaling Pathway	56/307	1.33E-06
Gai Signaling	30/125	1.44E-06
Cardiomyocyte Differentiation via BMP Receptors	10/19	2.38E-06
White Adipose Tissue Browing Pathway	30/128	2.45E-06
Intrinsic Prothrombin Activation Pathway	15/41	2.49E-06
Role of NFAT in Cardiac Hypertrophy	42/211	2.85E-06
Synaptic Long Term Depression	38/183	2.92E-06
Epithelial Adherens Junction Signaling	33/150	3.49E-06
GABA Receptor Signaling	24/94	5.05E-06
cAMP-mediated signaling	43/225	6.52E-06
G-Protein Coupled Receptor Signaling	49/270	6.90E-06
Atherosclerosis Signaling	28/123	9.46E-06
Adrenomedullin signaling pathway	38/192	9.55E-06
Osteoarthritis Pathway	40/207	1.03E-05
Leucocyte Extravasation Signaling	38/193	1.08E-05
Dopamine-DARPP32 Feedback in cAMP Signaling	33/159	1.29E-05
Cardiac Hypertrophy Signaling	43/235	2.00E-05
Cardiac b-adrenergic Signaling	29/140	4.38E-05
Corticotropin Releasing Hormone Signaling	29/141	5.02E-05
RhoGDI Signaling	34/177	5.20E-05
Coagulation System	12/35	5.34E-05
Basal Cell Carcinoma Signaling	18/70	6.73E-05
Gap Junction Signaling	36/194	6.76E-05
Ga12/13 Signaling	27/130	7.54E-05
Protein Kinase A Signaling	60/384	7.83E-05
Thrombin Signaling	37/203	7.99E-05
Netrin Signaling	17/65	8.45E-05
Role of NANOG in Mammalian Embryonic Stem Cell Pluripotency	25/117	8.47E-05
Tight Junction Signaling	32/167	8.49E-05
CREB Signaling in Neurons	37/205	9.87E-05
Endothelin-1 Signaling	34/183	1.04E-04
Embryonic Stem Cell Differentiation into Cardiac Lineages	2020-10-06	1.08E-04
Colorectal Cancer Metastasis Signaling	42/246	1.28E-04
Neuropathic Pain Signaling In Dorsal Horn Neurons	22/100	1.41E-04
Nitric Oxide Signaling in the Cardiovasculara System	21/94	1.57E-04
Ovarian Cancer Signaling	27/138	2.15E-04
Opioid Signaling Pathway	41/244	2.18E-04
FXR/RXR Activation	25/125	2.55E-04
GPCR-Mediated Nutrient Sensing in Enteroendocrine Cells	23/111	2.58E-04
Phospholipase C Signaling	41/246	2.60E-04
Clathrin-mediated Endocytosis Signaling	34/192	2.68E-04
Synaptic Long Term Potentiation	25/126	2.90E-04
STAT3 Pathway	26/135	3.61E-04
Granulocyte Adhesion and Diapedesis	30/165	3.78E-04
Serotonin Receptor Signaling	12/42	3.78E-04
Apelin Liver Signaling Pathway	9/26	4.26E-04
G Beta Gamma Signaling	24/122	4.33E-04
eNOS Signaling	28/152	4.68E-04
Role of Osteoblasts, Osteoclasts ans Chondrocytes in Rheumatoid Arthritis	36/215	5.46E-04
ILK Signaling	32/185	6.11E-04
P2Y Purigenic Receptor Signaling Pathway	24/126	7.04E-04
Sertoli Cell-Sertoli Cell Junction Signaling	31/181	8.73E-04
Integrin Signaling	34/205	9.10E-04
LXR/RXR Activation	23/121	9.27E-04
nNOS Signaling in Skeletal Muscle Cells	11/40	9.37E-04
Apelin Endothelial Signaling Pathway	22/114	9.61E+04
GPCR-Mediated Integration of Enteroendocrine Signaling Exemplified by na L Cell	16/72	9.75E-04
a-Adrenergic Signaling	19/93	1.02E-03
Melanocyte Development and Pigmentation Signaling	19/94	1.17E-03
Transcriptional Regulatory Network in Embryonic Stem Cells	13/54	1.31E-03
LPS/IL-1 Mediated Inhibition of RXR Function	34/210	1.39E-03
FcyRIIB Signaling in B Lymphocytes	16/75	1.54E-03
IL-15 Production	22/118	1.54E-03
Gustation Pathway	26/151	2.02E-03
Thyroid Cancer Signaling	12/50	2.04E-03
FGF Signaling	17/84	2.05E-03
VDR/RXR Activation	16/77	2.06E-03
Breast Cancer Regulation by Stathmin 1	32/199	2.12E-03
Molecular Mechanisms of Cancer	54/384	2.17E-03
Eicosanoid Signaling	14/64	2.31E-03
Role of Macrophages, Fibroblasts and Endothelial Cells in Rheumatoid Arthritis	44/300	2.40E-03
MSP-RON Signaling Pathway	13/58	2.61E-03
Role of Oct4 in Mammalian Embryonic Stem Cell Pluripotency	11/45	2.65E-03
Glioblastoma Multiforme Signaling	27/162	2.71E-03
GNRH Signaling	28/170	2.73E-03
Wnt/β-catenin Signaling	28/170	2.73E-03
IL-8 Signaling	31/196	3.19E-03
Regulation of Actin-based Motility by Rho	17/88	3.42E-03
HMGB1 Signaling	26/157	3.51E-03
Antiproliferative Role of Somatostatin Receptor 2	15/74	3.60E-03
PTEN Signaling	22/126	3.60E-03
TGF-β Signaling	18/96	3.70E-03
Systemic Lupus Erythematosus In B Cell Signaling Pathway	39/265	3.85E-03
Endocannabinoid Neuronal Synapse Pathway	22/127	3.97E-03
Signaling by Rho Family GTPases	36/241	4.18E-03
ERK/MAPK Signaling	30/192	4.40E-03
Tec Kinase Signaling	26/160	4.55E-03
Dermatan Sulfate Biosynthesis (Late Stages)	10/42	5.00E-03
Role of IL-17A in Psoriasis	5/13	5.12E-03
VEGF Family Ligand-Receptor Interactions	16/84	5.12E-03
Hepatic Cholestasis	28/178	5.28E-03
Virus Entry via Endocytic Pathways	19/107	5.42E-03
CDK5 Signaling	19/107	5.42E-03
Glutamate Receptor Signaling	12/56	5.52E-03
CXCR4 Signaling	26/164	6.32E-03
HOTAIR Regulatory Pathway	25/156	6.37E-03
Type II Diabetes Mellitus Signaling	23/140	6.40E-03
Notch Signaling	9/37	6.54E-03
Glioma Signaling	19/109	6.64E-03
Glioma Invasiveness Signaling	14/72	7.08E-03
Germ Cell-Sertoli Cell Junction Signaling	26/166	7.40E-03
RAR Activation	29/191	7.55E-03
Inhibition of Matrix Metalloproteases	9/38	7.86E-03
Acute Myeloid Leukemia Signaling	16/88	8.11E-03
Xenobiotic Metabolism Signaling	38/269	8.39E-03
Maturity Onset Diabetes of Young (MODY) Signaling	6/20	8.71E-03
nNOS Signaling in Neurons	10/46	9.78E-03
PPARa/RXRa Activation	27/178	9.81E-03
Aryl Hydrocarbon Receptor Signaling	22/137	9.82E-03
Apelin Cardiomyocyte Signaling Pathway	17/98	1.04E-02
Paxillin Signaling	18/106	1.06E-02
Gas Signaling	18/106	1.06E-02
Phagosome Formation	19/114	1.07E-02
Agrin Interactions at Neuromuscular Junction	14/76	1.14E-02
Macropinocytosis Signaling	14/76	1.14E-02
Dermatan Sulfate Biosynthesis	11/55	1.30E-02
Mechanisms of Viral Exit from Host Cells	9/41	1.31E-02
Extrinsic Prothrombin Activation Pathway	5/16	1.37E-02
Role of MAPK Signaling in the Pathogenesis of Influenza	14/78	1.42E-02
PKC0 Signaling in T Lymphocytes	23/150	1.44E-02
Neuregulin Signaling	16/94	1.50E-02
HIF1a Signaling	18/111	1.66E-02
Caveolar-mediated Endocytosis Signaling	13/73	1.89E-02
Leptin Signaling in Obesity	13/73	1.89E-02
Crosstalk between Dendritic Cells and Natural Killer Cells	15/89	1.98E-02
VEGF Signaling	16/97	1.99E-02
Heparan Sulfate Biosynthesis	12/66	2.02E-02
Chondroitin Sulfate Biosynthesis (Late Stages)	9/44	2.05E-02
NF-kB Activation by Viruses	14/82	2.15E-02
Heparan Sulfate Biosynthesis (Late Stages)	11/59	2.15E-02
Phospholipases	11/59	2.15E-02
p53 Signaling	16/98	2.17E-02
Chondroitin Sulfate Biosynthesis	10/52	2.26E-02
Endocannabinoid Developing Neuron Pathway	18/115	2.32E-02
BMP signaling pathway	14/83	2.37E-02
Dopamine Receptor Signaling	13/76	2.57E-02
HER-2 Signaling in Breast Cancer	14/84	2.60E-02
IL-6 Signaling	19/125	2.65E-02
AMPK Signaling	29/211	2.70E-02
Renin-Angiotensin Signaling	18/117	2.71E-02
Production of Nitric Oxide and Reactive Oxygen Species in Macrophages	26/185	2.72E-02
Inhibition of Angiogenesis by TSP1	7/32	2.77E-02
Nicotine Degradation II	10/54	2.88E-02
Actin Nucleation by ARP-WASP Complex	12/70	3.09E-02
GM-CSF Signaling	12/70	3.09E-02
p70S6K Signaling	19/128	3.30E-02
Amyothophic Lateral Sclerosis Signaling	15/96	3.65E-02
Relaxin Signaling	21/147	3.76E-02
Sphingosine-1-phosphate Signaling	17/114	4.04E-02
Neuroinflammation Signaling Pathway	37/291	4.06E-02
Melanoma Signaling	9/50	4.35E-02
NF-kB Signaling	24/176	4.45E-02
ErbB4 Signaling	11/66	4.51E-02
Endocannabinoid Cancer Inhibition Pathway	20/142	4.72E-02
Retinoate Biosynthesis II	2020-04-02	4.74E-02
Acute Phase Response Signaling	24/178	4.97E-02
Natural Killer Cell Signaling	17/117	4.99E-02
Fc Epsilon RI Signaling	17/117	4.99E-02
Cholecystokinin/Gastrin-mediated Signaling	17/117	4.99E-02

## Sheet: D9xD15
Canonical Pathways - IPA
D9xD15
Pathway	Ratio	p-value
Cellular Effects of Sildenafil (Viagra)	18/126	0.000535
Hepatic Fibrosis/Hepatic Stellate Cell Activation	22/182	0.0014
TR/RXR Activation	13/84	0.00145
Calcium Signaling	23/198	0.00188
Acute Phase Response Signaling	21/178	0.0024
Synaptic Long Term Depression	21/183	0.00334
Aryl Hydrocarbon Receptor Signaling	17/137	0.00354
Transcriptional Regulatory Network in Embryonic Stem Cells	9/54	0.00456
Agranulocyte Adhesion and Diapedesis	20/176	0.00461
Eicosanoid Signaling	10/64	0.00462
VDR/RXR Activation	11/77	0.00613
Atherosclerosis Signaling	15/123	0.00696
ILK Signaling	20/185	0.00796
Pyrimidine Deoxyribonucleotides De Novo Biosynthesis I	5/22	0.00868
Pyrimidine Ribonucleotides Interconversion	7/40	0.00906
Actin Cytoskeleton Signaling	22/213	0.00937
T Cell Receptor Signaling	13/104	0.00943
GP6 Signaling Pathway	14/116	0.00977
Pyrimidine Ribonucleotides De Novo Biosynthesis	7/42	0.0118
Bladder Cancer Signaling	12/96	0.0123
Gap Junction Signaling	20/194	0.0131
PI3K Signaling in B Lymphocytes	15/134	0.0148
Agrin Interactions at Neuromuscular Junction	10/76	0.0153
Apelin Liver Signaling Pathway	5/26	0.0178
PKC theta Signaling in T Lymphocytes	16/150	0.0184
Prostanoid Biosynthesis	3/10	0.0189
Role of BRCA1 in DNA Damage Response	10/80	0.0213
Clathrin-mediated Endocytosis Signaling	19/192	0.0225
Leukocyte Extravasation Signaling	19/193	0.0236
Cardiomyocyte Differentiation via BMP Receptors	4/19	0.0244
GADD45 Signaling	4/19	0.0244
G alpha 12/13 Signaling	14/130	0.0245
LXR/RXR Activation	13/121	0.0299
Creatine-phosphate Biosynthesis	2/5	0.0319
Sperm Motility	20/213	0.0321
Antiproliferative Role of Somatostatin Receptor 2	9/74	0.0328
Fc gamma RIIB Signaling in B Lymphocytes	9/75	0.0354
Epithelial Adherens Junction Signaling	15/150	0.0364
GDNF Family Ligand-Receptor Interactions	9/76	0.0381
Methylglyoxal Degradation III	3/13	0.0394
Pregnenolone Biosynthesis	3/13	0.0394
White Adipose Tissue Browning Pathway	13/128	0.0442
DNA Double-Strand Break Repair by Homologous Recombination	3/14	0.0479

## Sheet: D0xD15
Canonical Pathways - IPA
D0xD15
Pathway	Ratio	p-value
Hepatic Fibrosis/Hepatic Stellate Cell Activation	85/182	8.32e-14
Calcium Signaling	86/198	8.38e-12
Human Embryonic Stem Cell Pluripotency	62/132	1.37e-10
Axonal Guidance Signaling	161/467	1.8e-10
Cardiac Hypertrophy Signaling (Enhanced)	159/476	3.09e-09
White Adipose Tissue Browning Pathway	56/128	2.53e-08
Cellular Effects of Sildenafil (Viagra)	54/126	1.03e-07
Factors Promoting Cardiogenesis in Vertebrates	41/90	4.88e-07
Sperm Motility	78/213	5.98e-07
Role of NFAT in Cardiac Hypertrophy	77/211	8.24e-07
Opioid Signaling Pathaway	86/244	1.06e-06
Dopamine-DARPP32 Feedback in cAMP Signaling	61/159	1.68e-06
GP6 Signaling Pathway	48/116	1.76e-06
Hepatic Fibrosis Signaling Pathway	116/361	3.49e-06
Regulation of the Epithelial-Mesenchymal Transition Pathway	69/191	4.49e-06
nNOS Signaling in Skeletal Muscle Cells	22/40	4.99e-06
Colorectal Cancer Metastasis Signaling	84/246	5.9e-06
Synaptic Long Term Depression	66/183	7.64e-06
eNOS Signaling	57/152	8.17e-06
Embryonic Stem Cell Differentiation into Cardiac Lineages	2020-10-09	9.16e-06
VDR/RXR Activation	34/77	1.04e-05
ILK Signaling	66/185	1.15e-05
Osteoarthritis Pathway	72/207	1.3e-05
TR/RXR Activation	36/84	1.32e-05
Corticotropin Releasing Hormone Signaling	53/141	1.54e-05
RAR Activation	67/191	1.87e-05
Atherosclerosis Signaling	47/123	2.8e-05
Role of Macrophages, Fibroblasts and Endothelial Cells in Rheumatoid Arthritis	96/300	2.8e-05
Coagulation System	19/35	2.83e-05
Intrinsic Prothrombin Activation Pathway	21/41	3.47e-05
Netrin Signaling	29/65	3.61e-05
Nitric Oxide Signaling in the Cardiovascular System	38/94	3.78e-05
GPCR-Mediated Nutrient Sensing in Enteroendocrine Cells	43/11	4.12e-05
FXR/RXR Activation	47/125	4.51e-05
G-Protein Coupled Receptor Signaling	87/270	4.9e-05
Endothelin-1 Signaling	63/183	6.19e-05
Aryl Hydrocarbon Receptor Signaling	50/137	6.47e-05
Endocannabinoid Neuronal Synapse Pathway	47/127	7.13e-05
Role of NANOG in Mammalian Embryonic Stem Cell Pluripotency	44/117	7.73e-05
Extrinsic Prothrombin Activation Pathway	11/16	7.81e-05
GNRH Signaling	59/170	8.04e-05
GABA Receptor Signaling	37/94	9.3e-05
Molecular Mechanisms of Cancer	115/384	0.00012
Cell Cycle Control of Chromosomal Replication	25/56	0.000121
Cardiomyocyte Differentiation via BMP Receptors	12/19	0.000125
Thrombin Signaling	67/203	0.000157
CREB Signaling in Neurons	67/205	0.000216
Cardiac Hypertrophy Signaling	75/235	0.000218
G Beta Gamma Signaling	44/122	0.000234
Cardiac b-adrenergic Signaling	49/140	0.000246
Wnt/b-catenin Signaling	57/170	0.000296
GPCR-Mediated Integration of Enteroendocrine Signalng Exemplified by an L Cell	29/72	0.000324
Ovarian Cancer Signaling	48/138	0.000334
Bladder Cancer Signaling	36/96	0.000354
Phospholipase C Signaling	77/246	0.000354
Sphingosine-1-phosphate Signaling	41/114	0.000402
cAMP-mediated Signaling	71/225	0.000454
Basal Cell Carcinoma Signaling	28/70	0.000466
Transcriptional Regulatory Network in Embryonic Stem Cells	23/54	0.000513
Synaptic Long Term Potentiation	44/126	0.000525
Role of Oct4 in Mammalian Embryonic Stem Cell Pluripotency	20/45	0.000605
Protein Kinase A Signaling	111/384	0.000673
Synaptogenesis Signaling Pathway	91/307	0.000832
Gai Signaling	43/125	0.000858
Phospholipases	24/59	0.000871
PXR/RXR Activation	25/63	0.00105
Mitotic Roles of Polo-like Kinase	25/63	0.00105
Gap Junction Signaling	61/194	0.00121
CXCR4 Signaling	53/163	0.00124
LPS/IL-1 Mediated Inhibition of RXR Function	65/210	0.00134
Agranulocyte Adhesion and Diapedesis	56/176	0.00138
Apelin Liver Signaling Pathway	13/26	0.00146
Role of Osteoblasts, Osteoclasts and Chondrocytes in Rheumatoid Arthritis	66/215	0.00156
Glioblastoma Multiforme Signaling	52/162	0.00162
Gustation Pathway	49/151	0.00168
CDK5 Signaling	37/107	0.00171
Type II Diabetes Mellitus Signaling	46/140	0.00172
Neuropathic Pain Signaling in Dorsal Horn Neurons	35/100	0.00177
a-Adrenergic Signaling	33/93	0.00182
Serotonin Receptor Signaling	18/42	0.00186
HOTAIR Regulatory Pathway	50/156	0.00203
Dopamine Receptor Signaling	28/76	0.00208
Cell Cycle: G2/M DNA Damage Checkpoint Regulation	20/49	0.00217
Apelin Cardiomyocyte Signaling Pathway	34/98	0.00241
Epithelial Adherens Junction Signaling	48/150	0.00255
Gaq Signaling	48/152	0.00343
P2Y Purigenic Receptor Signaling Pathway	41/126	0.00361
Adrenomedullin Signaling Pathway	58/192	0.00425
STAT3 Pathway	43/135	0.00454
Pyrimidine Ribonucleotides De Novo Biosynthesis	17/42	0.00504
Adipogenesis Pathway	42/132	0.0051
Apelin Cardiac Fibroblast Signaling Pathway	11/23	0.0052
Apelin Endothelial Signaling Pathway	37/114	0.00576
AMPK Signaling	62/211	0.0063
PCP Pathway	22/60	0.00636
Clathrin-mediated Endocytosis Signaling	57/162	0.00679
Senescence Pathway	77/272	0.00719
Pyrimidine Ribonucleotides Interconversion	16/40	0.00734
Leukocyte Extravasation Signaling	57/193	0.00762
Notch Signaling	15/37	0.00807
Glioma Signaling	35/109	0.00852
Chondroitin Sulfate Biosynthesis (Late Stages)	17/44	0.00868
p53 Signaling	32/98	0.00884
Breast Cancer Regulation by Stathmin1	58/198	0.00959
Dermatan Sulfate Biosynthesis	20/55	0.01
Leptin Signaling in Obesity	25/73	0.0102
VEGF Family Ligand-Receptor Interactions	28/84	0.0102
Hereditary Breast Cancer Signaling	42/137	0.0103
PRPP Biosynthesis I	2020-03-03	0.0105
Thyronamine and Iodothyronamine Metabolism	2020-03-03	0.0105
Thyroid Hormone Metabolism I (via Deiodination)	2020-03-03	0.0105
Regulation of Actin-based Motility by Rho	29/88	0.0107
Chondroitin Sulfate Biosynthesis	19/52	0.0112
Pyrimidine Deoxyribonucleotides De Novo Biosynthesis	10/22	0.0117
Actin Cytoskeleton Signaling	61/213	0.0119
PPARa/RXRa Activation	52/178	0.013
Hepatic Cholestasis	52/178	0.013
Role of Tissue Factor in Cancer	36/116	0.0136
nNOS Signaling in Neurons	17/46	0.0142
p70S6K Signaling	39/128	0.0145
LXR/RXR Activation	37/121	0.0159
IL-8 Signaling	56/196	0.0162
Glioma Invasiveness Signaling	24/72	0.0165
Xenobiotic Metabolism Signaling	74/269	0.0165
IL-15 Production	36/118	0.0179
Inflammasome pathway	9/20	0.0179
Purine Nucleotides De Novo Biosynthesis II	2020-11-06	0.0181
Acute Myeloid Leukemia Signaling	28/88	0.0196
HIF1a Signaling	34/111	0.0197
CCR5 Signaling in Macrophages	29/92	0.0202
Pancreatic Adenocarcinoma Signaling	33/108	0.0221
Melatonin Signaling	23/70	0.0222
Adenine and Adenosine Salvage III	2020-06-04	0.0234
Retinoate Biosynthesis I	12/31	0.0251
Thyroid Hormone Metabolism II (via Conjugation and/or Degradation)	12/31	0.0251
Inhibition of Matrix Metalloproteases	14/38	0.0255
Renin-Angiotensin Signaling	35/117	0.0259
Cholecystokinin/Gastrin-mediated Signaling	35/117	0.0259
Production of Nitric Oxide and Reactive Oxygen Species in Macrophages	52/185	0.0268
RhoGDI Signaling	50/177	0.027
Calcium-induced T Lymphocyte Apoptosis	20/60	0.0271
Dermatan Sulfate Biosynthesis (Late Stages)	15/42	0.0282
Folate Transformations I	2020-09-05	0.0284
BMP Signaling Pathway	26/83	0.0289
Acyl-Coa Hydrolysis	2020-12-06	0.0296
Germ Cell-Sertoli Cell Junction Signaling	47/166	0.0301
Role of CHK Proteins in Cell Cycle Checkpoint Control	19/57	0.0307
Agrin interactions at Neuromuscular Junction	24/76	0.0318
Estrogen Biosynthesis	14/39	0.032
Role of BRCA1 in DNA Damage Response	25/80	0.0326
Cyclins and Cell Cycle Regulation	25/80	0.0326
Thyroid Cancer Signaling	17/50	0.0329
Tight Junction Signaling	47/167	0.0332
Androgen Signaling	39/135	0.0335
Relaxin Signaling	42/147	0.0336
Retinoate Biosynthesis II	2020-04-03	0.035
Ethanol Degradation IV	8/19	0.0384
DNA damage-induced 14-3-3a Signaling	8/19	0.0384
Apelin Muscle Signaling Pathway	8/19	0.0384
Mismatch Repair in Eukaryotes	7/16	0.049
Pregnenolone Biosyntheis	6/13	0.045
Gas Signaling	31/106	0.0459
IL-12 Signaling and Production in Macrophages	37/130	0.0462
Dopamine Degradation	9/23	0.0463
Glycine Betaine Degradation	2020-10-05	0.0468
Melatonin Degradation I	17/52	0.0472
Asparagine Degradation I	2020-02-02	0.0478
Guanine and Guanosine Salvage I	2020-02-02	0.0478
Palmitate Biosynthesis I (Animals)	2020-02-02	0.0478
Fatty Acid Biosynthesis Initiation II	2020-02-02	0.0478
Cysteine Biosynthesis/Homocysteine Degradation	2020-02-02	0.0478
Signaling by Rho Family GTPases	64/241	0.0479
FcyRIIB Signaling in B Lymphocytes	23/75	0.048
Apelin Adipocyte Signaling Pathway	24/79	0.0488
