# Supplementary material for: Reorganization of Metabolism during Cardiomyogenesis Implies Time-Specific Signaling Pathway Regulation
Source: Int J Mol Sci. 2021 Jan 29;22(3):1330. doi: 10.3390/ijms22031330 (PMC7869011; doi:10.3390/ijms22031330)
Supplement: Supplementary file 1 [file ijms-22-01330-s001.zip › sup-944436/Table S3_Metabolic Pathways obtained from BioCyc at each cardiomyogenic transition.xlsx]

## Sheet: D0xD1
Pathways Up-regulated	p-values	Matches
putrescine biosynthesis III	0.00892857	ODC1
L-serine degradation	0.017784	SDSL
L-serine Degradation	0.017784	SDSL
thyronamine and iodothyronamine metabolism	0.0265669	DIO3
thyroid hormone metabolism I (via deiodination)	0.0265669	DIO3
N-acetylglucosamine degradation I	0.0265669	AMDHD2
Putrescine Biosynthesis	0.0265669	ODC1
N-acetylglucosamine degradation	0.0352777	AMDHD2
thioredoxin pathway	0.0352777	TXNRD2
N-acetylglucosamine degradation II	0.0352777	AMDHD2
Fatty Acid and Lipid Degradation	0.0418453	ACSL5 // "PLB1" // "PLA2G4C" // "DAGLA"
L-threonine degradation	0.0524853	SDSL
L-threonine Degradation	0.0524853	SDSL
Thyroid Hormone Metabolism	0.0609832	DIO3
phospholipases	0.0632108	PLB1 // "PLA2G4C"
Degradation/Utilization/Assimilation	0.0633783	DIO3 // "ACSL5" // "SDSL" // "AMDHD2" // "DAGLA" // "PLB1" // "PLA2G4C"
2-arachidonoylglycerol biosynthesis	0.0942808	DAGLA
Pathways Down-regulated	p-values	Matches
L-tryptophan degradation to 2-amino-3-carboxymuconate semialdehyde	0.0103934	IDO1
NAD de novo biosynthesis	0.017784	IDO1
icosapentaenoate biosynthesis II (6-desaturase, mammals)	0.0192588	ACSM3
NAD Biosynthesis	0.01925881	IDO1
Icosapentaenoate Biosynthesis	0.01925881	ACSM3
L-tryptophan degradation XI (mammalian, via kynurenine)	0.01925881	IDO1
long-chain fatty acid activation	0.022205085	ACSM3
L-tryptophan degradation (kynurenine pathway)	0.022205085	IDO1
NAD Metabolism	0.022205085	IDO1
acylceramide biosynthesis	0.02367656	ACSM3
Gamma-linolenate biosynthesis	0.025146926	ACSM3
Gamma-Linolenate Biosynthesis	0.025146926	ACSM3
Activation/Inactivation/Interconversion	0.026616184	ACSM3
Activation	0.026616184	ACSM3
arachidonate biosynthesis III (6-desaturase, mammals)	0.031017313	ACSM3
fatty acid beta-oxidation (peroxisome)	0.03394586	ACSM3
Arachidonate Biosynthesis	0.03394586	ACSM3
fatty acid beta-oxidation	0.035408467	ACSM3
fatty acid alpha-oxidation	0.03686997	ACSM3
fatty acid alpha-oxidation III	0.038330365	ACSM3
Polyunsaturated Fatty Acid Biosynthesis	0.03978965	ACSM3
Stearate Biosynthesis	0.0427049	ACSM3
stearate biosynthesis	0.0427049	ACSM3
Unsaturated Fatty Acid Biosynthesis	0.052873366	ACSM3
Fatty Acid Degradation	0.060103312	ACSM3
superpathway of L-tryptophan utilization	0.067305565	IDO1
Sphingolipid Biosynthesis	0.073047414	ACSM3
Fatty Acid Biosynthesis	0.073047414	ACSM3
L-tryptophan Degradation	0.073047414	IDO1

## Sheet: D1xD4
Pathways Up-regulated	p-values	Matches
BMP Signalling Pathway	0.00373762	SMAD6 // "SMAD9" // "CER1"
Signal transduction pathways	0.0106195	SMAD6 // "SMAD9" // "CER1"
retinoate biosynthesis I	0.014067	ALDH1A2 // "RBP1"
oleate biosynthesis	0.0178188	FADS6 // "SCD5"
Oleate Biosynthesis	0.0178188	FADS6 // "SCD5"
heparan sulfate biosynthesis	0.0294328	HS3ST3A1 // "HS3ST3B1" // "B3GAT2"
Vitamin A Biosynthesis	0.0294328	ALDH1A2 // "RBP1" // "RDH10"
taurine biosynthesis	0.0470695	CSAD
Taurine Biosynthesis	0.0470695	CSAD
Sulfur-Containing Secondary Compound Biosynthesis	0.0470695	CSAD
purine deoxyribonucleosides degradation	0.0470695	ADA
Unsaturated Fatty Acid Biosynthesis	0.0513952	ACSM1 // "FADS6" // "SCD5"
Visual Cycles	0.0535483	RDH10 // "RBP1"
the visual cycle I (vertebrates)	0.0535483	RDH10 // "RBP1"
purine ribonucleosides degradation to ribose-1-phosphate	0.0697921	ADA
Acid Resistance	0.0697921	GAD1
L-glutamate degradation (via 4-aminobutanoate)	0.0697921	GAD1
adenine and adenosine salvage III	0.0697921	ADA
myo-inositol biosynthesis	0.0697921	ISYNA1
acetate conversion to acetyl-CoA	0.0697921	ACSS3
retinol biosynthesis	0.0730152	RBP1 // "RDH10"
Metabolic Regulator Biosynthesis	0.0870804	CKM // "ASS1"
Glycosaminoglycan Biosynthesis	0.0884694	B3GAT2 // "HS3ST3A1" // "HS3ST3B1"
retinoate biosynthesis II	0.0919895	RBP1
trans-4-hydroxy-L-proline degradation	0.0919895	HOGA1
L-asparagine Degradation	0.0919895	ASPG
L-asparagine degradation	0.0919895	ASPG
catecholamine biosynthesis	0.0919895	DDC
hydroxy-L-proline Degradation	0.0919895	HOGA1
heparan sulfate biosynthesis (late stages)	0.0943996	HS3ST3A1 // "HS3ST3B1"
Secondary Metabolite Biosynthesis	0.0949472	HMGCS2 // "ISYNA1" // "PLCE1" // "PLPP4" // "CSAD"
Pathways Down-regulated	p-values	Matches
creatine-phosphate biosynthesis	0.0011410505	CKMT1B // "CKMT1A"
Amine and Polyamine Biosynthesis	0.00979646	CKMT1B // "CKMT1A"
Metabolic Regulator Biosynthesis	0.021608854	CKMT1B // "CKMT1A"
diacylglycerol and triacylglycerol biosynthesis	0.034748778	AGPAT9 // "MOGAT3"
L-glutamine degradation	0.04394929	GLS2
L-glutamine Degradation	0.04394929	GLS2
thioredoxin pathway	0.04394929	TXNRD2
bupropion degradation	0.05465135	CYP2S1
Proteinogenic Amino Acid Degradation	0.061897382	GLS2 // "PIPOX" // "IDO1" // "CYP2S1"
acetone degradation I (to methylglyoxal)	0.065241516	CYP2S1
Acetone Degradation	0.065241516	CYP2S1
Amino Acid Degradation	0.06748649	GLS2 // "PIPOX" // "IDO1" // "CYP2S1"
L-lysine degradation (pipecolate pathway)	0.07572087	PIPOX
L-selenocysteine Biosynthesis	0.07572087	SEPHS1
L-tryptophan degradation to 2-amino-3-carboxymuconate semialdehyde	0.07572087	IDO1
L-selenocysteine biosynthesis	0.07572087	SEPHS1
L-lysine Degradation	0.0860905	PIPOX
nicotine degradation V	0.0860905	CYP2S1
superpathway of L-tryptophan utilization	0.09071048	CYP2S1 // "IDO1"
sphingomyelin metabolism	0.09635145	SGMS2

## Sheet: D4xD9
Pathways Up-regulated	p-values	Matches
Degradation/Utilization/Assimilation	0.00204388	DIO2 // "PYGM" // "UGT2B11" // "ACSL5" // "ACSL1" // "ALDH3B2" // "ACADL" // "CYP1B1" // "TYMP" // "NT5E" // "UPB1" // "HGD" // "ACMSD" // "GSTA1" // "LPL" // "LIPC" // "GATM" // "SGPP2" // "ARG1" // "FMO2" // "FMO1" // "PLA/AT1" // "PLB1" // "PLA2G4F" // "AOC3"
retinol biosynthesis	0.00319717	RBP4 // "LIPC" // "LRAT" // "RBP2"
Amine and Polyamine Biosynthesis	0.0104869	CKMT2 // "CKM" // "GATM"
nicotine degradation IV	0.0104869	UGT2B11 // "FMO2" // "FMO1"
Nicotine Degradation	0.0104869	UGT2B11 // "FMO2" // "FMO1"
creatine-phosphate biosynthesis	0.0107341	CKMT2 // "CKM"
Vitamin A Biosynthesis	0.0152387	RBP4 // "LIPC" // "LRAT" // "RBP2"
Visual Cycles	0.0153767	RBP4 // "LRAT" // "RBP2"
the visual cycle I (vertebrates)	0.0153767	RBP4 // "LRAT" // "RBP2"
Pyrimidine Nucleotide Degradation	0.0153767	UPB1 // "TYMP" // "NT5E"
allopregnanolone biosynthesis	0.0157516	AKR1C1 // "AKR1C2"
thyroid hormone metabolism II (via conjugation and/or degradation)	0.0157516	UGT2B11 // "DIO2"
cardenolide biosynthesis	0.0157516	AKR1C2 // "AKR1C1"
Thyroid Hormone Metabolism	0.0215746	DIO2 // "UGT2B11"
glycerol-3-phosphate shuttle	0.0342262	GPD1
Fatty Acid and Lipid Degradation	0.0344371	SGPP2 // "ACSL1" // "ACSL5" // "ACADL" // "ALDH3B2" // "PLA/AT1" // "PLB1" // "PLA2G4F" // "LPL" // "LIPC"
Phenolic Compound Degradation	0.0354058	ALDH3B2 // "AOC3"
phenylethylamine degradation I	0.0354058	ALDH3B2 // "AOC3"
C20 prostanoid biosynthesis	0.0354058	PTGES // "PTGS2"
Phenylethylamine Degradation	0.0354058	ALDH3B2 // "AOC3"
Aromatic Compound Degradation	0.0354058	ALDH3B2 // "AOC3"
fatty acid beta-oxidation	0.0459137	ACADL // "ACSL1" // "ACSL5"
Fatty Acid Degradation	0.0481741	ACSL1 // "ACSL5" // "ACADL" // "ALDH3B2"
fatty acid alpha-oxidation	0.0509512	ACSL5 // "ACSL1" // "ALDH3B2"
reactive oxygen species degradation	0.0517933	SOD3 // "GPX5"
melatonin degradation I	0.0517933	CYP1B1 // "UGT2B11"
Reactive Oxygen Specie Degradation	0.0517933	SOD3 // "GPX5"
fatty acid alpha-oxidation III	0.0562481	ACSL5 // "ACSL1" // "ALDH3B2"
Hormone Degradation	0.0562481	CYP1B1 // "UGT2B11" // "DIO2"
Degradation/Utilization/Assimilation - Other	0.0599494	UGT2B11 // "FMO2" // "FMO1" // "GSTA1"
Melatonin Degradation	0.0608217	CYP1B1 // "UGT2B11"
anandamide biosynthesis II	0.0608217	LPPR4 // "PLA/AT1"
superpathway of melatonin degradation	0.0608217	CYP1B1 // "UGT2B11"
estradiol biosynthesis II	0.0673056	CYP19A1
2-amino-3-carboxymuconate semialdehyde degradation to glutaryl-CoA	0.0673056	ACMSD
15-epi-lipoxin biosynthesis	0.0673056	PTGS2
aspirin triggered resolvin D biosynthesis	0.0673056	PTGS2
creatine biosynthesis	0.0673056	GATM
icosapentaenoate biosynthesis II (6-desaturase, mammals)	0.0703456	ACSL1 // "ACSL5"
Icosapentaenoate Biosynthesis	0.0703456	ACSL1 // "ACSL5"
Nucleoside and Nucleotide Degradation	0.0799172	NT5E // "UPB1" // "TYMP"
long-chain fatty acid activation	0.0907105	ACSL1 // "ACSL5"
Pyrimidine Ribonucleoside Degradation	0.0907105	UPB1 // "NT5E"
thyronamine and iodothyronamine metabolism	0.0992757	DIO2
thyroid hormone metabolism I (via deiodination)	0.0992757	DIO2
beta-Alanine Biosynthesis	0.0992757	UPB1
Uracil Degradation	0.0992757	UPB1
aspirin triggered resolvin E biosynthesis	0.0992757	PTGS2
thymine degradation	0.0992757	UPB1
uracil degradation I (reductive)	0.0992757	UPB1
Pathways Down-regulated	p-values	Matches
anandamide biosynthesis II	88.4392	PPAP2C // "PLPP4" // "PLA/AT4" // "PLA/AT5"
Anandamide Biosynthesis	76.3864	PPAP2C // "PLPP4" // "PLA/AT5" // "PLA/AT4"
anandamide biosynthesis I	0.0065363366	PPAP2C // "PLPP4" // "PLA/AT5"
retinoate biosynthesis I	0.012411221	ALDH1A3 // "SDR16C5"
nicotine degradation V	0.012411221	CYP4X1 // "AOX1"
palmitoyl ethanolamide biosynthesis	0.012411221	PPAP2C // "PLPP4"
Sphingolipid Biosynthesis	0.02274063	CYP4F22 // "ACSM1" // "ST8SIA3" // "GAL3ST1"
2-arachidonoylglycerol biosynthesis	0.02338451	PPAP2C // "PLPP4"
Nitrogen-Containing Secondary Compound Biosynthesis	0.032258093	PPAP2C // "PLPP4"
nicotine degradation IV	0.037118178	CYP4X1 // "AOX1"
Nicotine Degradation	0.037118178	CYP4X1 // "AOX1"
Pyrimidine Ribonucleoside Degradation	0.042241927	CDA // "ENTPD2"
Pyrimidine Nucleotide Degradation	0.047615997	CDA // "ENTPD2"
acylceramide biosynthesis	0.047615997	CYP4F22 // "ACSM1"
pyrimidine ribonucleosides degradation	0.065528356	CDA
Acid Resistance	0.065528356	GAD1
L-glutamate degradation (via 4-aminobutanoate)	0.065528356	GAD1
gala-series glycosphingolipids biosynthesis	0.065528356	GAL3ST1
Fatty Acid and Lipid Biosynthesis	0.06885851	ACSM1 // "PLPP4" // "PPAP2C" // "PIK3R5" // "CYP4F22" // "ST8SIA3" // "GAL3ST1" // "FADS6" // "PLA/AT5" // "PLA/AT4"
Degradation/Utilization/Assimilation - Other	0.071828894	CYP4X1 // "AOX1" // "ANPEP"
phospholipases	0.0841079	PLA/AT4 // "PLA/AT5" // "PLA2G2A"
pyrimidine deoxyribonucleosides degradation	0.08643376	CDA
Pyrimidine Deoxyribonucleoside Degradation	0.08643376	CDA
pyrimidine ribonucleosides salvage I	0.08643376	CDA

## Sheet: D9xD15
Pathways Up-regulated	p-values	Matches
Hormone Biosynthesis	0.00811485	CYP19A1 // "GGT5" // "ALOX15B" // "PTGDS"
ABH and Lewis epitopes biosynthesis from type 2 precursor disaccharide	0.0206717	FUT3 // "FUT6"
estradiol biosynthesis II	0.0324821	CYP19A1
Ethanol Degradation	0.0334081	ADH4 // "CYP2E1"
methylglyoxal degradation III	0.0483431	CYP2E1
Alcohol Degradation	0.0525884	ADH4 // "CYP2E1"
L-asparagine Degradation	0.0639557	ASPG
L-asparagine degradation	0.0639557	ASPG
NAD salvage	0.0639557	NMNAT3
lipoxin biosynthesis	0.0639557	ALOX15B
Gluconeogenesis	0.0701499	PCK1 // "ALDOB"
gluconeogenesis	0.0701499	PCK1 // "ALDOB"
mitochondrial L-carnitine shuttle	0.0793235	CPT1A
estradiol biosynthesis I (via estrone)	0.0793235	CYP19A1
creatine-phosphate biosynthesis	0.0793235	CKM
NAD biosynthesis from 2-amino-3-carboxymuconate semialdehyde	0.0793235	NMNAT3
acetone degradation I (to methylglyoxal)	0.0944504	CYP2E1
Acetone Degradation	0.0944504	CYP2E1
Pathways Down-regulated	p-values	Matches
creatine-phosphate biosynthesis	0.0018471696	CKMT1B // "CKMT1A"
reactive oxygen species degradation	0.0096568	SOD3 // "GPX5"
Reactive Oxygen Specie Degradation	0.0096568	SOD3 // "GPX5"
Amine and Polyamine Biosynthesis	0.015578318	CKMT1B // "CKMT1A"
Metabolic Regulator Biosynthesis	0.033894107	CKMT1B // "CKMT1A"
thyronamine and iodothyronamine metabolism	0.041844692	DIO2
thyroid hormone metabolism I (via deiodination)	0.041844692	DIO2
superpathway of glycosphingolipids biosynthesis	0.050301973	ST8SIA3 // "B3GALT1"
Hormone Degradation	0.050301973	CYP1B1 // "DIO2"
superoxide radicals degradation	0.055420343	SOD3
Protein Glycosylation	0.06845008	MGAT5B // "B3GAT1" // "ISPD" // "B3GALT1"
L-citrulline Biosynthesis	0.06881364	PADI3
protein citrullination	0.06881364	PADI3
5-oxo-L-proline metabolism	0.06881364	CHAC2
serotonin and melatonin biosynthesis	0.06881364	TPH1
thyroid hormone metabolism II (via conjugation and/or degradation)	0.082026884	DIO2
guanosine nucleotides degradation	0.09506238	NT5E
glycoaminoglycan-protein linkage region biosynthesis	0.09506238	B3GAT1
Thyroid Hormone Metabolism	0.09506238	DIO2
Guanosine Nucleotide Degradation	0.09506238	NT5E
ABH and Lewis epitopes biosynthesis from type 1 precursor disaccharide	0.09506238	B3GALT1
alpha-dystroglycan glycosylation	0.09506238	ISPD

## Sheet: D0xD15
Pathways Up-regulated	p-values	Matches
Thyroid Hormone Metabolism	4.53125e-06	DIO1 // "DIO2" // "DIO3" // "UGT2B11" // "SULT1A2" // "SULT1A1"
thyroid hormone metabolism II (via conjugation and/or degradation)	4.20141e-05	UGT2B11 // "SULT1A2" // "SULT1A1" // "DIO2" // "DIO1"
Degradation/Utilization/Assimilation	0.000150742	DIO2 // "DIO1" // "DIO3" // "GCK" // "PYGB" // "PYGM" // "PNMT" // "ADH4" // "SQRDL" // "UGT2B11" // "SULT1A1" // "SULT1A2" // "ACSL5" // "ACSL1" // "ECI1" // "ACADL" // "ACAA1" // "GPT" // "SDSL" // "TYMP" // "NT5E" // "UPB1" // "DPYD" // "HGD" // "INPP5A" // "INPP5J" // "HAAO" // "ACMSD" // "GGT5" // "ANPEP" // "GSTA2" // "GSTA1" // "GSTM3" // "GSTM2" // "ASPG" // "DDC" // "LPL" // "LIPC" // "B…
thyronamine and iodothyronamine metabolism	0.000865716	DIO2 // "DIO1" // "DIO3"
thyroid hormone metabolism I (via deiodination)	0.000865716	DIO1 // "DIO2" // "DIO3"
Hormone Degradation	0.0020473	SULT1A1 // "SULT1A2" // "UGT2B11" // "DIO1" // "DIO2" // "DIO3" // "PNMT" // "ADH4"
Hormone Biosynthesis	0.00693461	PNMT // "DDC" // "CYP19A1" // "HSD17B1" // "AKR1C3" // "HSD17B2" // "DPEP1" // "GGT5" // "ALOX15B" // "PTGES" // "PTGDS"
BMP Signalling Pathway	0.00741512	SMAD6 // "SMAD7" // "BMP2" // "SMAD9" // "GREM2"
allopregnanolone biosynthesis	0.0139201	AKR1C3 // "AKR1C1" // "AKR1C2"
cardenolide biosynthesis	0.0139201	AKR1C2 // "AKR1C1" // "AKR1C3"
beta-Alanine Biosynthesis	0.0257125	UPB1 // "DPYD"
L-methionine salvage from L-homocysteine	0.0257125	BHMT // "MTR"
Uracil Degradation	0.0257125	UPB1 // "DPYD"
thymine degradation	0.0257125	UPB1 // "DPYD"
uracil degradation I (reductive)	0.0257125	UPB1 // "DPYD"
retinol biosynthesis	0.0290919	RBP4 // "LIPC" // "RBP2" // "CES2" // "CES1"
Signal transduction pathways	0.0358829	SMAD6 // "SMAD7" // "BMP2" // "SMAD9" // "GREM2"
ABH and Lewis epitopes biosynthesis from type 2 precursor disaccharide	0.0378911	FUT3 // "FUT6" // "ST8SIA2" // "ST3GAL3"
glutathione-mediated detoxification I	0.0447154	GGT5 // "ANPEP" // "GSTA2" // "GSTA1" // "GSTM3" // "GSTM2"
serotonin degradation	0.0471527	UGT2B11 // "SULT1A1" // "SULT1A2"
catecholamine biosynthesis	0.0482061	PNMT // "DDC"
Vitamin A Biosynthesis	0.0520873	RBP4 // "ALDH1A2" // "LIPC" // "RBP2" // "CES2" // "CES1"
Degradation/Utilization/Assimilation - Other	0.0528225	UGT2B11 // "FMO1" // "GGT5" // "ANPEP" // "GSTA2" // "GSTA1" // "GSTM3" // "GSTM2"
Pyrimidine Nucleotide Degradation	0.0593021	UPB1 // "DPYD" // "TYMP" // "NT5E"
4-hydroxy-2-nonenal detoxification	0.0627483	GSTA1 // "ANPEP" // "GGT5"
chondroitin biosynthesis	0.0753551	CSGALNACT1 // "CHPF"
estradiol biosynthesis I (via estrone)	0.0753551	HSD17B1 // "CYP19A1"
Glycine Betaine Degradation	0.0753551	DMGDH // "BHMT"
creatine-phosphate biosynthesis	0.0753551	CKMT2 // "CKM"
glycine betaine degradation II (mammalian)	0.0753551	DMGDH // "BHMT"
glycogenolysis	0.0804016	GCK // "PYGB" // "PYGM"
melatonin degradation I	0.0804016	SULT1A1 // "SULT1A2" // "UGT2B11"
Polymeric Compound Degradation	0.0804016	GCK // "PYGB" // "PYGM"
Glycogen Degradation	0.0804016	GCK // "PYGB" // "PYGM"
Glycan Degradation	0.0804016	GCK // "PYGB" // "PYGM"
Polysaccharide Degradation	0.0804016	GCK // "PYGB" // "PYGM"
glycerol-3-phosphate shuttle	0.0959821	GPD1
Other Amino Acid Biosynthesis	0.0999383	PADI1 // "UPB1" // "DPYD"
sphingosine and sphingosine-1-phosphate metabolism	0.0999383	ASAH1 // "SGPP2" // "SPHK1"
Melatonin Degradation	0.0999383	SULT1A1 // "SULT1A2" // "UGT2B11"
superpathway of melatonin degradation	0.0999383	SULT1A1 // "SULT1A2" // "UGT2B11"
Pathways Down-regulated	p-values	Matches
Protein Glycosylation	0.0018143203	MGAT5B // "MGAT4C" // "B3GAT1" // "ST6GAL2" // "LARGE2" // "B3GALT5" // "B3GALT1" // "ALG6" // "WBSCR17" // "GALNT12" // "GALNT3" // "GALNT13" // "GCNT4" // "FUT9" // "FUT1"
Carbohydrate Biosynthesis	0.0025785747	GMDS // "MGAT5B" // "MGAT4C" // "UST" // "B3GAT1" // "HS3ST5" // "HS3ST2" // "UGP2" // "ST6GAL2" // "PRPS2" // "GNPNAT1" // "GFPT2" // "LARGE2" // "B3GALT5" // "B3GALT1" // "ALG6" // "WBSCR17" // "GALNT12" // "GALNT3" // "GALNT13" // "GCNT4" // "FUT9" // "FUT1"
Glycan Biosynthesis	0.0029294158	MGAT5B // "MGAT4C" // "UST" // "B3GAT1" // "HS3ST5" // "HS3ST2" // "ST6GAL2" // "LARGE2" // "B3GALT5" // "B3GALT1" // "ALG6" // "WBSCR17" // "GALNT12" // "GALNT3" // "GALNT13" // "GCNT4" // "FUT9" // "FUT1"
Biosynthesis	0.0031956565	CKMT1B // "CKMT1A" // "PRPS2" // "ELOVL7" // "GNPNAT1" // "GFPT2" // "GMDS" // "UGP2" // "CDA" // "NME1" // "MTHFD1" // "CTPS1" // "ACOT7" // "ALDH1A3" // "LRAT" // "RDH12" // "AK5" // "COQ2" // "RRM2" // "B3GALT5" // "B3GALT1" // "CYP4F22" // "FUT1" // "ST8SIA3" // "UGT8" // "DUT" // "ENPP1" // "MOCOS" // "TARS" // "WARS" // "UST" // "B3GAT1" // "DHCR24" // "PPAP2C" // "PLA/AT5" // "PLA/AT3" // …
anandamide biosynthesis II	0.003997046	PPAP2C // "PLA/AT3" // "PLA/AT4" // "PLA/AT5"
Glycan Pathways	0.0063074813	MGAT5B // "MGAT4C" // "UST" // "B3GAT1" // "HS3ST5" // "HS3ST2" // "ST6GAL2" // "LARGE2" // "B3GALT5" // "B3GALT1" // "ALG6" // "WBSCR17" // "GALNT12" // "GALNT3" // "GALNT13" // "GCNT4" // "FUT9" // "FUT1"
superpathway of pyrimidine deoxyribonucleotides <i>de novo</i> biosynthesis	0.016122332	CTPS1 // "NME1" // "RRM2" // "DUT" // "ENPP1"
2'-Deoxyribonucleotide Biosynthesis	0.016122332	CTPS1 // "NME1" // "RRM2" // "DUT" // "ENPP1"
Pyrimidine Nucleotide De Novo Biosynthesis	0.016122332	CTPS1 // "NME1" // "RRM2" // "DUT" // "ENPP1"
Pyrimidine Deoxyribonucleotide De Novo Biosynthesis	0.016122332	CTPS1 // "NME1" // "RRM2" // "DUT" // "ENPP1"
glutaminyl-tRNA-gln biosynthesis via transamidation	0.01798698	GLS2 // "CTPS1" // "ASNS"
mucin core 1 and core 2 O-glycosylation	0.018881407	WBSCR17 // "GALNT12" // "GALNT3" // "GALNT13" // "GCNT4"
Pyrimidine Nucleotide Biosynthesis	0.019380644	CTPS1 // "NME1" // "CDA" // "RRM2" // "DUT" // "ENPP1"
L-serine biosynthesis	0.019415386	PHGDH // "PSAT1"
L-serine Biosynthesis	0.019415386	PHGDH // "PSAT1"
pyrimidine deoxyribonucleotides de novo biosynthesis	0.022737306	RRM2 // "NME1" // "DUT" // "ENPP1"
Folate Transformations	0.02368584	MTHFD1 // "MTHFD2" // "ALDH1L2"
folate transformations I	0.02368584	MTHFD1 // "MTHFD2" // "ALDH1L2"
Sphingolipid Biosynthesis	0.025298534	B3GALT5 // "B3GALT1" // "CYP4F22" // "ACOT7" // "ST8SIA3" // "FUT1" // "UGT8"
Anandamide Biosynthesis	0.027162056	PPAP2C // "PLA/AT5" // "PLA/AT3" // "PLA/AT4"
creatine-phosphate biosynthesis	0.031116454	CKMT1B // "CKMT1A"
5-oxo-L-proline metabolism	0.031116454	CHAC2 // "CHAC1"
bupropion degradation	0.031116454	CYP2B6 // "CYP2S1"
Nucleoside and Nucleotide Biosynthesis	0.03199302	CTPS1 // "NME1" // "RRM2" // "AK5" // "CDA" // "PPAT" // "DUT" // "ENPP1"
Folate Biosynthesis	0.037669025	MTHFD1 // "MTHFD2" // "ALDH1L2"
Protein Modification	0.038169354	MGAT5B // "MGAT4C" // "B3GAT1" // "ST6GAL2" // "UBE2C" // "CHAC2" // "CHAC1" // "LARGE2" // "B3GALT5" // "B3GALT1" // "ALG6" // "WBSCR17" // "GALNT12" // "GALNT3" // "GALNT13" // "GCNT4" // "FUT9" // "FUT1"
serine and glycine biosynthesis	0.04489077	PHGDH // "PSAT1"
Vitamin Biosynthesis	0.051843457	MTHFD1 // "ALDH1A3" // "LRAT" // "RDH12" // "MTHFD2" // "ALDH1L2" // "CYP27B1"
Pyrimidine Ribonucleoside Degradation	0.05501212	CDA // "ENTPD2" // "CTPS1"
L-asparagine Biosynthesis	0.05952381	ASNS
thio-molybdenum cofactor biosynthesis	0.05952381	MOCOS
L-asparagine biosynthesis	0.05952381	ASNS
ABH and Lewis epitopes biosynthesis from type 1 precursor disaccharide	0.06045636	B3GALT5 // "B3GALT1"
superpathway of glycosphingolipids biosynthesis	0.063970506	ST8SIA3 // "B3GALT5" // "B3GALT1" // "FUT1"
Pyrimidine Nucleotide Degradation	0.06488315	CDA // "ENTPD2" // "CTPS1"
Proteinogenic Amino Acid Biosynthesis	0.07737227	PHGDH // "PSAT1" // "ASNS" // "NOS1" // "CBS" // "SEPHS1"
Sulfur Compound Metabolism	0.07755678	CBS // "PAPSS2"
L-lysine Degradation	0.07755678	PIPOX // "AASS"
lacto-series glycosphingolipids biosynthesis	0.07755678	B3GALT5 // "B3GALT1"
Amino Acid Biosynthesis	0.080400094	PHGDH // "PSAT1" // "ASNS" // "NOS1" // "CBS" // "SEPHS1" // "PADI3"
globo-series glycosphingolipids biosynthesis	0.09595912	FUT1 // "B3GALT5"
UTP and CTP Dephosphorylation	0.09595912	ENTPD2 // "CTPS1"
UTP and CTP dephosphorylation I	0.09595912	ENTPD2 // "CTPS1"
Purine Nucleotide De Novo Biosynthesis	0.09811661	NME1 // "RRM2" // "AK5" // "PPAT"
purine nucleotides de novo biosynthesis	0.09811661	NME1 // "RRM2" // "AK5" // "PPAT"
