# Supplementary material for: Reorganization of Metabolism during Cardiomyogenesis Implies Time-Specific Signaling Pathway Regulation
Source: Int J Mol Sci. 2021 Jan 29;22(3):1330. doi: 10.3390/ijms22031330 (PMC7869011; doi:10.3390/ijms22031330)
Supplement: Supplementary file 1 [file ijms-22-01330-s001.zip › sup-944436/Table S4_DEGs related to RXR heterodimers pathways_IPA.xlsx]

## Sheet: PPARa_RXR activation
PPARa/RXR activation
D4xD9
Gene ID	logFC	FDR
ACADL	2.75187	3.7752e-14
ACVR1C	-1.56546	0.000106119
ADCY1	1.66471	3.65666e-11
ADCY2	-4.22	1.01191e-24
ADCY4	4.56035	2.75132e-28
ADCY10	2.22487	1.0381e-07
CD36	-2.27353	3.21305e-06
GNA14	-1.98881	1.19009e-11
GPD1	2.41956	1.0669e-05
IL6	-2.69483	4.55383e-07
IL1RAPL1	1.55787	0.000743562
IL1RAPL2	-2.21144	6.72975e-06
LPL	5.24125	7.91059e-64
MEF2C	8.45336	2.94989e-152
MRAS	1.74454	2.70888e-17
NOTUM	-3.04936	1.89822e-25
NR2F1	2.42939	7.08957e-07
PLCL1	2.18926	3.37305e-10
PPARGC1A	4.45057	1.21189e-81
PRKAG2	2.90403	6.28263e-58
PRKAR2B	1.99507	1.71898e-26
RASD1	1.79923	6.57045e-06
RASD2	-1.81535	4.85484e-06
RRAS	-1.69477	2.35033e-13
TGFB2	6.79827	4.1245e-154
TGFB3	2.64545	2.24121e-12
TGFBR2	1.55111	4.5614e-11
D0xD15
Gene ID	logFC	FDR
ABCA1	1.68033	1.85659e-10
ACAA1	2.31335	1.49774e-13
ACADL	2.12743	5.83533e-05
ACVR1C	-1.79974	0.000359348
ADCY2	-4.85664	7.268e-31
ADCY4	3.56514	1.37947e-10
ADCY5	2.73522	8.48672e-13
ADCY6	2.5789	2.88767e-16
ADCY7	1.76743	0.00119878
ADCY8	-1.63606	0.00548616
ADCY9	2.10451	6.25423e-09
ADCY10	4.07723	1.50066e-09
APOA1	2.76783	1.50829e-20
APOA2	3.25286	1.64239e-19
BCL3	2.64825	2.02087e-07
FASN	1.51322	0.00172437
GHR	2.60362	4.92572e-09
GNA11	1.92049	4.91849e-06
GNA14	-3.51901	1.49742e-12
GPD1	3.44282	1.15834e-09
IL1R1	3.65623	1.06576e-09
IRS1	2.73391	1.02055e-17
JUN	2.40355	2.09505e-05
LPL	2.99995	4.90901e-10
MAP2K6	-2.12674	3.0811e-08
MEF2C	7.66506	2.35628e-79
MRAS	2.69174	1.91493e-19
NCOA6	2.08847	1.33762e-12
NCOR2	1.54236	0.000342449
NOTUM	2.51037	7.13699e-05
NR2F1	7.3285	1.11862e-26
PLCB3	-1.55408	2.44853e-06
PLCD1	1.75133	7.6449e-06
PLCE1	1.78917	0.000446918
PLCH1	-1.90985	0.000546895
PLCL1	6.48944	1.39244e-22
PPARA	1.88843	6.19803e-09
PPARGC1A	3.37821	1.2996e-19
PRKACA	2.46175	2.85024e-20
PRKACG	2.39751	2.53328e-06
PRKAG2	2.69967	8.81299e-19
PRKCB	-2.44713	7.74008e-12
RASD1	4.41001	1.17339e-13
RELA	1.77834	1.82032e-06
RRAS2	-2.62739	5.19589e-23
RRAS	1.68145	0.000125171
RXRA	2.32716	3.24524e-10
SLC27A1	2.04693	1.7168e-05
SMAD3	1.71039	2.25402e-10
TGFB1	4.09501	8.82608e-25
TGFB2	6.9682	4.99343e-80
TGFB3	3.63899	1.95302e-14

## Sheet: LXR_RXR activation
LXR/RXR activation
D0xD1
Gene ID	logFC	FDR
APOA1	2.36275	4.5985e-12
APOA2	2.57585	4.71232e-29
APOA4	2.55469	2.04224e-06
CD36	2.50566	5.06924e-06
MSR1	1.53175	0.00243029
TLR3	1.66739	0.000943262
TLR4	3.51418	1.70209e-11
TNFRSF11B	2.99532	2.31448e-10
VTN	1.58699	7.66886e-05
D4xD9
Gene ID	logFC	FDR
ABCG1	-1.90632	9.1157e-11
AGT	3.08057	1.43369e-16
AHSG	6.45463	8.62247e-38
ALB	2.64563	8.86778e-05
APOA4	3.55002	3.72722e-07
APOC1	-1.6222	2.5588e-13
APOC3	4.82087	3.53058e-14
CD36	-2.27353	3.21305e-06
FGA	1.73342	0.000354636
IL6	-2.69483	4.55383e-07
IL1RAPL1	1.55787	0.000743562
IL1RAPL2	-2.21144	6.72975e-06
LPL	5.24125	7.91059e-64
MLXIPL	-2.62664	4.53285e-14
PTGS2	3.16777	8.90604e-09
RBP4	4.03358	2.52948e-13
RXRG	-3.20975	3.88968e-37
S100A8	9.05311	8.88145e-28
SERPINA1	5.83381	1.52546e-29
TF	5.56405	4.7402e-22
TLR4	1.86709	0.000100571
TNFRSF11B	-4.72853	4.56189e-38
TNFRSF1B	1.50953	1.66597e-06
D9xD15
Gene ID	logFC	FDR
ABCG1	1.76565	6.8406e-08
ABCG4	1.68011	3.31418e-05
AHSG	1.96444	0.000329782
ALB	3.35837	5.40978e-12
AMBP	2.65222	5.6636e-09
APOA4	1.53101	0.0320877
APOA5	2.8393	0.000332739
HPX	-2.3241	4.46782e-10
IL33	2.33972	5.36727e-05
PTGS2	-1.59001	9.62237e-05
RXRG	4.97592	2.19129e-92
SERPINA1	2.18281	0.000245311
TF	1.96445	0.000658066
D0xD15
Gene ID	logFC	FDR
ABCA1	1.68033	1.85659e-10
ABCG1	2.37688	1.03307e-07
AGT	8.6998	1.86287e-52
AHSG	9.42634	3.0438e-76
ALB	10.578	7.34831e-59
AMBP	4.39491	6.51741e-24
APOA1	2.76783	1.50829e-20
APOA2	3.25286	1.64239e-19
APOA4	8.28531	7.77113e-76
APOA5	6.2856	2.85552e-15
APOB	2.32398	2.84943e-12
APOC3	10.1268	7.7228e-70
APOM	1.51873	0.000167741
ARG2	-1.83391	2.51016e-06
CLU	-2.61888	9.23004e-19
CYP51A1	2.27117	0.00606811
FASN	1.51322	0.00172437
FGA	4.993	4.11712e-45
IL18	-2.66885	2.88946e-06
IL33	6.64946	3.09473e-14
IL1R1	3.65623	1.06576e-09
LCAT	2.50215	2.97494e-06
LPL	2.99995	4.90901e-10
MSR1	1.6117	0.0046317
NCOR2	1.54236	0.000342449
RBP4	6.79781	1.80716e-53
RELA	1.77834	1.82032e-06
RXRA	2.32716	3.24524e-10
RXRG	10.4265	7.12883e-103
SERPINA1	10.229	1.36745e-132
SERPINF1	1.56885	2.64481e-08
SERPINF2	2.58063	4.00255e-06
TF	9.11768	6.27529e-54
TLR4	4.58624	3.68754e-14
TNFRSF1B	2.45898	9.82844e-09
TTR	3.40664	6.99628e-27
VTN	3.26846	3.4337e-11

## Sheet: FXR_RXR activation
FXR/RXR activation
D4xD9
Gene ID	logFC	FDR
ABCB11	3.76004	5.9266e-13
AGT	3.08057	1.43369e-16
AHSG	6.45463	8.62247e-38
ALB	2.64563	8.86778e-05
APOA4	3.55002	3.72722e-07
APOC1	-1.6222	2.5588e-13
APOC3	4.82087	3.53058e-14
CYP19A1	2.63322	2.27638e-09
FGA	1.73342	0.000354636
FGF19	-3.49032	6.42092e-18
FGFR4	-2.13336	2.97023e-17
FOXA1	-1.70522	3.48117e-09
FOXA2	-2.60789	1.19942e-26
FOXA3	-1.95238	1.73402e-21
LIPC	3.53998	3.6404e-06
LPL	5.24125	7.91059e-64
MLXIPL	-2.62664	4.53285e-14
NR1I2	-1.69364	1.65182e-06
PPARGC1A	4.45057	1.21189e-81
RBP4	4.03358	2.52948e-13
SERPINA1	5.83381	1.52546e-29
SLC22A7	2.46453	6.92639e-06
SULT2A1	1.6576	0.00102212
TF	5.56405	4.7402e-22
VLDLR	2.4939	2.33591e-29
D0xD15
Gene ID	logFC	FDR
ABCB4	2.6957	2.62312e-09
AGT	8.6998	1.86287e-52
AHSG	9.42634	3.0438e-76
AKT1	1.81021	9.34784e-10
AKT3	1.66658	3.56048e-09
ALB	10.578	7.34831e-59
AMBP	4.39491	6.51741e-24
APOA1	2.76783	1.50829e-20
APOA2	3.25286	1.64239e-19
APOA4	8.28531	7.77113e-76
APOB	2.32398	2.84943e-12
APOC3	10.1268	7.7228e-70
APOM	1.51873	0.000167741
CLU	-2.61888	9.23004e-19
CYP19A1	5.9742	5.79044e-21
CYP27A1	1.98951	3.55067e-07
FABP6	-2.4206	9.51942e-06
FASN	1.51322	0.00172437
FGA	4.993	4.11712e-45
FGF19	-6.27086	4.32614e-29
FOXA3	-2.61292	4.69103e-13
IL18	-2.66885	2.88946e-06
IL33	6.64946	3.09473e-14
LCAT	2.50215	2.97494e-06
LIPC	10.2684	5.80134e-24
LPL	2.99995	4.90901e-10
MTTP	2.9931	7.39335e-11
NR1I2	-3.28724	2.06775e-09
NR5A2	-2.41637	3.80111e-07
PCK2	-1.80442	5.49545e-10
PKLR	-1.61206	0.0142638
PPARA	1.88843	6.19803e-09
PPARG	5.46423	2.86077e-17
PPARGC1A	3.37821	1.2996e-19
RARA	3.53154	3.05574e-12
RBP4	6.79781	1.80716e-53
RXRA	2.32716	3.24524e-10
SERPINA1	10.229	1.36745e-132
SERPINF1	1.56885	2.64481e-08
SERPINF2	2.58063	4.00255e-06
SLC10A1	7.64444	1.82663e-21
SLC22A7	3.84442	1.14068e-09
SLC51B	4.02343	1.7411e-11
SULT2A1	4.12065	7.79335e-12
TF	9.11768	6.27529e-54
TTR	3.40664	6.99628e-27
VTN	3.26846	3.4337e-11

## Sheet: VDR_RXR activation
VDR/RXR activation
D4xD9
Gene ID	logFC	FDR
CALB1	-2.94698	7.06731e-11
CDKN1A	2.12069	2.63152e-17
CEBPA	1.59981	4.83578e-06
COL13A1	-2.0236	3.62406e-18
CYP24A1	-5.70614	1.52189e-26
IGFBP3	3.81075	3.91768e-50
IGFBP5	2.58853	1.3994e-25
IGFBP6	-2.07665	4.53223e-13
PRKCD	-1.52775	1.44151e-15
PRKCE	2.21691	8.57581e-13
PRKCH	3.74992	1.0513e-73
RXRG	-3.20975	3.88968e-37
SULT2A1	1.6576	0.00102212
TGFB2	6.79827	4.1245e-154
THBD	2.34793	1.15753e-11
TNFSF11	-3.01387	1.77245e-09
D9xD15
Gene ID	logFC	FDR
CDKN1A	2.29513	1.63231e-16
CST6	2.14253	0.000444471
CYP24A1	3.26638	1.20742e-06
HR	3.14342	6.41133e-11
IGFBP1	3.72573	3.4684e-11
IGFBP5	1.54068	1.37305e-06
KLF4	1.56566	2.98822e-05
MXD1	2.00614	8.46966e-10
RUNX2	2.1358	1.54194e-05
RXRG	4.97592	2.19129e-92
WT1	1.70757	0.0128542
D0xD15
Gene ID	logFC	FDR
CALB1	-2.45205	5.52548e-07
CDKN1A	2.37759	9.98942e-14
CEBPA	3.71541	1.28291e-10
CEBPB	1.8835	5.02889e-06
COL13A1	1.88839	4.74587e-06
CYP24A1	3.42768	1.68237e-07
CYP27B1	-2.57906	1.1398e-06
GADD45A	2.28167	2.30298e-12
HES1	2.67253	4.66872e-13
HR	5.56593	3.88104e-13
HSD17B2	6.29045	3.15141e-16
IGFBP1	5.92573	2.46849e-15
IGFBP3	3.50664	2.52962e-28
IGFBP5	5.36816	3.06904e-48
LRP5	1.63662	0.000171941
MXD1	2.3778	1.05234e-07
NCOR2	1.54236	0.000342449
PPARD	1.81883	1.1398e-06
PRKCB	-2.44713	7.74008e-12
PRKCE	3.55717	6.91232e-16
PRKCG	-2.41175	2.19607e-06
PRKCH	3.86294	1.82466e-36
PRKCQ	-1.689	2.63709e-05
PRKD1	2.91874	1.58268e-13
RUNX2	2.48916	2.98539e-05
RXRA	2.32716	3.24524e-10
RXRG	10.4265	7.12883e-103
SEMA3B	2.71725	6.73058e-05
SPP1	-2.13612	8.25993e-09
SULT2A1	4.12065	7.79335e-12
TGFB2	6.9682	4.99343e-80
THBD	5.31331	1.34878e-17
TNFSF11	-7.08539	1.19281e-24
WT1	4.82624	1.32012e-07
