# Supplementary material for: Reorganization of Metabolism during Cardiomyogenesis Implies Time-Specific Signaling Pathway Regulation
Source: Int J Mol Sci. 2021 Jan 29;22(3):1330. doi: 10.3390/ijms22031330 (PMC7869011; doi:10.3390/ijms22031330)
Supplement: Supplementary file 1 [file ijms-22-01330-s001.zip › sup-944436/Table S5_DEGs related to RA metabolism and activation pathways_IPA.xlsx]

## Sheet: Sheet1
RA metabolism and signaling activation
Retinol Biosynthesis
D1xD4
Gene ID	logFC	FDR
CEL	-1.70783	0.00019981
CES1	1.98908	0.000441093
LIPG	1.82836	2.48946e-24
LPL	-1.88862	1.66853e-05
LRAT	-3.38479	4.07769e-63
PNPLA5	-2.07786	5.67277e-07
RBP1	2.3531	6.79675e-36
RDH10	2.1532	1.60966e-22
RAR activation
D4xD9
Gene ID	logFC	FDR
ACTL6B	-3.69592	1.58788e-12
ADCY1	1.66471	3.65666e-11
ADCY2	-4.22	1.01191e-24
ADCY4	4.56035	2.75132e-28
ADCY10	2.22487	1.0381e-07
ALDH1A3	-2.61182	1.61114e-10
CRABP1	-2.318	1.11669e-09
CSF2RB	5.90989	5.69807e-27
CYP26A1	-2.71034	8.15707e-05
IGFBP3	3.81075	3.91768e-50
KAT2B	3.26547	1.67742e-27
LRAT	2.49233	5.01294e-34
NR2F1	2.42939	7.08957e-07
NR2F2	4.43138	7.91393e-59
PPARGC1A	4.45057	1.21189e-81
PRKAG2	2.90403	6.28263e-58
PRKAR2B	1.99507	1.71898e-26
PRKCD	-1.52775	1.44151e-15
PRKCE	2.21691	8.57581e-13
PRKCH	3.74992	1.0513e-73
RARB	1.74156	7.19394e-13
RBP2	4.01327	5.05152e-10
RBP4	4.03358	2.52948e-13
RBP7	-2.75121	2.6762e-12
RXRG	-3.20975	3.88968e-37
SDR16C5	-6.57819	1.20272e-19
SMARCA2	1.69357	5.49324e-08
TGFB2	6.79827	4.1245e-154
TGFB3	2.64545	2.24121e-12
Retinoate Biosynthesis II
D4xD9
Gene ID	logFC	FDR
RBP2	4.01327	5.05152e-10
RBP7	-2.75121	2.6762e-12
RAR activation
D0xD15
Gene ID	logFC	FDR
ACTB	-1.51946	4.31187e-05
ACTL6B	-6.12852	3.01507e-16
ADCY2	-4.85664	7.268e-31
ADCY4	3.56514	1.37947e-10
ADCY5	2.73522	8.48672e-13
ADCY6	2.5789	2.88767e-16
ADCY7	1.76743	0.00119878
ADCY8	-1.63606	0.00548616
ADCY9	2.10451	6.25423e-09
ADCY10	4.07723	1.50066e-09
ADH4	8.80327	1.15831e-23
AKR1C3	2.37738	6.03726e-08
AKT1	1.81021	9.34784e-10
AKT3	1.66658	3.56048e-09
ALDH1A1	1.8526	3.89948e-05
ALDH1A2	5.57188	3.18164e-21
ALDH1A3	-3.38003	1.53325e-11
ALDH8A1	6.43325	2.33027e-17
BMP2	3.67797	3.28928e-40
CITED2	2.027	7.62833e-13
CRABP1	-3.83915	3.13097e-43
CYP26A1	-4.40571	1.21834e-23
DPF1	-1.60578	0.000562807
GTF2H2	-1.91242	0.000557198
IGFBP3	3.50664	2.52962e-28
IL3RA	2.7078	1.913e-06
JUN	2.40355	2.09505e-05
KAT2B	3.24105	1.9204e-16
LRAT	-2.90043	7.06072e-27
NCOR2	1.54236	0.000342449
NR2F1	7.3285	1.11862e-26
NR2F2	7.72206	1.30541e-57
NRIP1	2.16513	1.19904e-11
PARP1	-1.7884	1.93045e-08
PIK3R1	2.15697	2.20714e-08
PPARGC1A	3.37821	1.2996e-19
PRKACA	2.46175	2.85024e-20
PRKACG	2.39751	2.53328e-06
PRKAG2	2.69967	8.81299e-19
PRKCB	-2.44713	7.74008e-12
PRKCE	3.55717	6.91232e-16
PRKCG	-2.41175	2.19607e-06
PRKCH	3.86294	1.82466e-36
PRKCQ	-1.689	2.63709e-05
PRKD1	2.91874	1.58268e-13
RARA	3.53154	3.05574e-12
RARB	4.99664	4.27366e-33
RBP1	1.70992	5.34855e-06
RBP2	5.63754	3.71063e-15
RBP4	6.79781	1.80716e-53
RBP7	-1.69318	0.0003438
RDH12	-3.19861	1.5943e-08
RELA	1.77834	1.82032e-06
RXRA	2.32716	3.24524e-10
RXRG	10.4265	7.12883e-103
SCAND1	3.59113	1.43854e-05
SDR9C7	5.97509	1.36418e-11
SMAD3	1.71039	2.25402e-10
SMAD6	4.70945	9.49248e-54
SMAD7	2.45577	1.34878e-17
SMAD9	4.86253	2.10871e-48
SMARCD1	-1.60136	4.70942e-10
SMARCD3	5.13123	4.83598e-46
TGFB1	4.09501	8.82608e-25
TGFB2	6.9682	4.99343e-80
TGFB3	3.63899	1.95302e-14
VEGFA	2.56572	1.84944e-12
Retinoate Biosynthesis I
D0xD15
Gene ID	logFC	FDR
ADH4	8.80327	1.15831e-23
AKR1C3	2.37738	6.03726e-08
ALDH1A1	1.8526	3.89948e-05
ALDH1A2	5.57188	3.18164e-21
ALDH1A3	-3.38003	1.53325e-11
ALDH8A1	6.43325	2.33027e-17
BMP2	3.67797	3.28928e-40
RBP1	1.70992	5.34855e-06
RBP2	5.63754	3.71063e-15
RBP7	-1.69318	0.0003438
RDH12	-3.19861	1.5943e-08
SDR9C7	5.97509	1.36418e-11
Retinoate Biosynthesis II
D0xD15
Gene ID	logFC	FDR
RBP1	1.70992	5.34855e-06
RBP2	5.63754	3.71063e-15
RBP7	-1.69318	0.0003438
