# Supplementary material for: Reorganization of Metabolism during Cardiomyogenesis Implies Time-Specific Signaling Pathway Regulation
Source: Int J Mol Sci. 2021 Jan 29;22(3):1330. doi: 10.3390/ijms22031330 (PMC7869011; doi:10.3390/ijms22031330)
Supplement: Supplementary file 1 [file ijms-22-01330-s001.zip › sup-944436/Table S6_DEGs related to TR_RXR activation pathway_IPA.xlsx]

## Sheet: Sheet1
TR/RXR activation
D9xD15
Gene ID	logFC	FDR
ADRB1	3.83558	1.32421e-10
AKR1C2	1.6695	3.14399e-10
APOA5	2.8393	0.000332739
BCL3	1.55786	2.01756e-06
COL6A3	2.02486	3.94432e-10
DIO2	-2.72012	9.22691e-12
KLF9	1.93683	8.7658e-27
PCK1	3.6782	8.82079e-25
RCAN2	1.93162	3.61545e-28
RXRG	4.97592	2.19129e-92
SCARB1	1.73962	5.5731e-23
SYT12	-2.45996	5.24631e-08
TRH	2.29867	0.000113695
D0xD15
Gene ID	logFC	FDR
ADRB1	3.81152	4.33799e-08
AKR1C3	2.37738	6.03726e-08
AKR1C1	5.19202	3.09465e-29
AKR1C2	6.6331	1.67329e-34
AKT1	1.81021	9.34784e-10
AKT3	1.66658	3.56048e-09
APOA5	6.2856	2.85552e-15
BCL3	2.64825	2.02087e-07
CAMK4	-2.63308	3.02653e-08
COL6A3	3.72753	4.69686e-18
DIO1	4.43303	1.00595e-11
DIO2	3.36838	3.06628e-07
DIO3	4.05776	1.03327e-11
F10	2.98071	1.23546e-07
FASN	1.51322	0.00172437
FGA	4.993	4.11712e-45
KLF9	3.29468	1.49417e-17
NCOA6	2.08847	1.33762e-12
NCOR2	1.54236	0.000342449
NXPH2	1.65905	0.00156274
PCK1	12.0693	4.71509e-39
PFKP	2.82062	1.72614e-18
PIK3R1	2.15697	2.20714e-08
PIK3R5	-5.09664	4.28324e-20
PPARGC1A	3.37821	1.2996e-19
RAB3B	-2.27873	3.61713e-18
RCAN2	3.66876	3.73774e-37
RXRA	2.32716	3.24524e-10
RXRG	10.4265	7.12883e-103
SLC16A2	-1.54892	2.64909e-09
SLC16A3	4.86556	5.68482e-23
SLC2A1	2.32847	5.57671e-10
SYT2	-2.89607	1.78067e-11
SYT12	-4.37565	2.52445e-16
THRA	3.16006	2.00522e-19
TRH	10.2021	1.05159e-117
UCP3	3.42216	9.59525e-09
