# Supplementary material for: Reorganization of Metabolism during Cardiomyogenesis Implies Time-Specific Signaling Pathway Regulation
Source: Int J Mol Sci. 2021 Jan 29;22(3):1330. doi: 10.3390/ijms22031330 (PMC7869011; doi:10.3390/ijms22031330)
Supplement: Supplementary file 1 [file ijms-22-01330-s001.zip › sup-944436/Table S7_DEGs related to PA Metabolism.xlsx]

## Sheet: PA Metabolism
	D0xD1		D1xD4		D4xD9		D9xD15		D0XD15
Gene ID	logFC	FDR	logFC	FDR	logFC	FDR	logFC	FDR	logFC	FDR
DGKI	---	---	1.97008	4.67052e-08	5.47304	1.27289e-48	-2.44496	6.68072e-19	5.65374	9.72215e-46
DGKQ	---	---	---	---	-1.56319	5.10167e-11	---	---	---	---
DGKB	---	---	---	---	---	---	-2.58396	5.44252e-08	-2.48547	3.13011e-06
DGKG	---	---	3.9922	4.50882e-21	---	---	-1.80752	0.0011299	---	---
DGKK	---	---	---	---	-1.55708	3.07646e-08	---	---	-3.29314	8.0958e-16
PPAP2C	---	---	---	---	-2.18624	5.61559e-15	---	---	-2.41842	1.45265e-07
PPAPDC3	---	---	1.98825	1.32137e-09	---	---	---	---	4.19036	9.66576e-16
PPAPDC1A	---	---	2.82876	2.27277e-12	-3.46183	5.80741e-22	---	---	---	---
PLD1	---	---	---	---	---	---	---	---	2.69126	4.92478e-11
PLD3	---	---	---	---	---	---	---	---	1.65382	2.09505e-05
GPLD1	---	---	---	---	---	---	---	---	-1.54321	0.00150352
PLD6	---	---	---	---	---	---	2.04851	5.01722e-05	2.32001	0.0001316
PLD5	---	---	---	---	---	---	---	---	-2.33939	2.32332e-05
GPAT3	---	---	-2.40291	1.23047e-09	---	---	3.82694	2.16081e-36	2.3358	3.02323e-09
AGPAT3	---	---	---	---	---	---	---	---	1.87452	4.31136e-08
AGPAT2	---	---	---	---	---	---	---	---	2.49285	2.80228e-06
PLA2G3	---	---	-1.67216	3.51171e-08	---	---	-2.57266	4.12705e-08	-4.807	7.37693e-20
PLA2G4C	3.3179	3.05034e-12	-2.0594	1.57423e-06	1.62151	4.433e-05	1.67222	6.02069e-06	4.55497	3.16011e-15
PLA2G12B	---	---	---	---	---	---	---	---	2.21217	2.18229e-05
PLA1A	---	---	2.03606	9.06983e-05	---	---	---	---	---	---
PLA2G7	---	---	---	---	---	---	-2.3187	1.00568e-08	-2.50719	2.19953e-07
PLA2G4F	---	---	---	---	3.46533	1.60258e-17	---	---	5.97477	1.45861e-13
PLA2G16	---	---	-1.69251	1.41748e-32	---	---	---	---	-2.11872	1.08123e-09
PLA2R1	---	---	---	---	-1.54582	7.08127e-06	---	---	-1.51895	0.00291804
PLA2G2A	---	---	2.81439	1.82513e-17	-2.93907	1.35914e-28	---	---	---	---
PLCH1	---	---	---	---	---	---	-1.82749	8.38369e-09	-1.90985	0.000546895
PLCL1	---	---	---	---	2.18926	3.37305e-10	---	---	6.48944	1.39244e-22
PLCE1	---	---	3.66652	3.61401e-50	---	---	---	---	1.78917	0.000446918
PLCB3	---	---	---	---	---	---	---	---	-1.55408	2.44853e-06
PLCB1	---	---	1.81791	6.63445e-26	---	---	---	---	---	---
PLCXD3	---	---	2.44643	4.39322e-23	-2.80779	4.04154e-27	4.74692	7.39134e-91	4.11038	1.797e-44
PLCD1	---	---	---	---	---	---	---	---	1.75133	7.6449e-06
LIPC	---	---	---	---	3.53998	3.6404e-06	---	---	10.2684	5.80134e-24
LIPG	---	---	1.82836	2.48946e-24	---	---	---	---	---	---
