# Supplementary material for: Reorganization of Metabolism during Cardiomyogenesis Implies Time-Specific Signaling Pathway Regulation
Source: Int J Mol Sci. 2021 Jan 29;22(3):1330. doi: 10.3390/ijms22031330 (PMC7869011; doi:10.3390/ijms22031330)
Supplement: Supplementary file 1 [file ijms-22-01330-s001.zip › sup-944436/Table S8_DEGs related to Heparan Sulfate Biosynthesis_IPA.xlsx]

## Sheet: Sheet1
Heparan Sulfate Biosynthesis
Heparan Sulfate Biosynthesis/Heparan Sulfate Biosynthesis (Late Stages)
D1xD4
Gene ID	logFC	FDR
B3GAT2	2.21607	4.72491e-07
CHST2	1.67402	2.42699e-09
CHST4	-2.41046	3.93396e-16
EXTL1	1.75108	3.51219e-05
HS3ST2	-2.61518	6.63135e-07
HS3ST3A1	3.15808	4.47872e-21
HS3ST3B1	2.84455	5.46216e-20
NOTUM	3.39959	1.75959e-25
PLA1A	2.03606	9.06983e-05
SULT1A1	1.6352	1.59227e-10
Heparan Sulfate Biosynthesis/Heparan Sulfate Biosynthesis (Late Stages)
D4xD9
Gene ID	logFC	FDR
B3GAT2	-1995	5.73e-05
CHST2	-2.76183	4.21095e-22
CHST4	-3.20593	1.26916e-12
EXTL1	2.20322	1.66751e-14
HS3ST3A1	-1.83569	3.63809e-06
NDST3	-1.65652	7.53714e-06
NOTUM	-3.04936	1.89822e-25
SULT1A2	1.6426	3.71305e-06
SULT1C4	2.08756	3.03563e-12
SULT1E1	4.75792	6.04323e-10
SULT2A1	1.6576	0.00102212
SULT2B1	-2.18753	5.43801e-07
